# Supplementary material for: Alteration of Trophoblast Syncytialization by Plasmodium falciparum-Infected Erythrocytes
Source: Microorganisms. 2024 Aug 10;12(8):1640. doi: 10.3390/microorganisms12081640 (PMC11356531; doi:10.3390/microorganisms12081640)
Supplement: Supplementary file 1 [file microorganisms-12-01640-s001.zip]

Archive with 1 entries (1 files):
- microorganisms-3101949-supplementary.pdf
